# Supplementary material for: Genotype-Independent Transformation and Genome Editing of Brassica napus Using a Novel Explant Material
Source: Front Plant Sci. 2020 Oct 8;11:579524. doi: 10.3389/fpls.2020.579524 (PMC7578431; doi:10.3389/fpls.2020.579524)
Supplement: Supplementary file 3 [file Table_1.xlsx]

## Sheet: Table 1 media
Supplementary Table S1. Media components for canola transformation
Medium name	Medium base	Ingredients
12R	ABa	5 g/L glucose, 2.5 mg/L ferrous sulfate 7H20, 3 g/L potassium phosphate dibasic, 1 g/L sodium phosphate monobasic, 1 g/L ammonium chloride, 0.3 g/L magnesium sulfate heptahydrate, 0.15 g/L potassium chloride, 11.4 mg/L calcium chloride 2H20, 50 mg/L spectinomycin dihydrochloride, 50 mg/L thymidine, 50 mg/L gentamicin.
810K	YPb	5 g/L sodium chloride, 50 mg/L spectinomycin dihydrochloride, 50 mg/L thymidine, 50 mg/L gentamicin.
20A	MSc	0.1 g/L myo-inositol, 0.5 mg/L nicotinic acid, 0.1 mg/L thiamine HCl, 0.5 mg/L pyridoxine HCl, 2 mg/L glycine, 0.5 g/L MES buffer, 0.1 mg/L NAA, 1 mg/L BAP, 0.01 mg/L gibberellic acid, 50 mg/L thymidine, MS vitamind
70A	MS	0.1 g/L myo-inositol, 0.5 mg/L nicotinic acid, 0.1 mg/L thiamine HCl, 0.5 mg/L pyridoxine HCl, 2 mg/L glycine, 0.5 g/L MES buffer, 0.04 g/L adenine hemisulfate salt, 20 g/L sucrose, 0.5 g/L PVP-40, 5 g/L tc agar, 0.1 mg/L NAA, 1 mg/L BAP, 0.01 mg/L gibberellic acid, 2 mg/L silver nitrate, 500 mg/L carbenicillin, 5 mg/L spectinomycin dihydrochloride.
70C	MS	0.0025 mg/l BAP, 20g/l sucrose, 10 mg/L spectinomycin dihydrochloride
90A	MS	10 g/L sucrose, 0.5 mg/L indole 3-butyric acid, 5 g/L tc agar
90base	MS	20 g/L sucrose, 8 g/L tc agar
aAB medium (Chilton et al., 1974)
bYP medium 1% Bacto® yeast extract, 2% Bacto® peptone, and 2% Bacto® agar (Difco, Franklin Lakes, NJ USA)
cMS medium (Murashige and Skoog, 1962)
dMS vitamin: (0.5 mg/l nicotinic acid, 0.1 mg/l thiamine.HCl, 0.5 mg/l pyridoxine.HCl, 2 mg/l glycine)
All ingredients are given in final concentration and all chemicals were purchased from Sigma Aldrich®.
Chilton, M.-D., Currier, T.C., Farrand, S.K., Bendich, A.J., Gordon, M.P., and Nester, E.W. (1974). Agrobacterium tumefaciens DNA and PS8 bacteriophage DNA not detected in crown gall tumors. Proceedings of the National Academy of Sciences 71, 3672-3676.
