# Supplementary material for: Genotype-Independent Transformation and Genome Editing of Brassica napus Using a Novel Explant Material
Source: Front Plant Sci. 2020 Oct 8;11:579524. doi: 10.3389/fpls.2020.579524 (PMC7578431; doi:10.3389/fpls.2020.579524)
Supplement: Supplementary file 5 [file Table_3.xlsx]

## Sheet: Table 3 Assay
Supplementary Table S3. Primers and probes used for qPCR assays
Q-PCR Assay	Amplicon size (bp)	Forward Primer	Reverse Primer	Probe
PSA2	63	CATGAAGCGCTCACGGTTACTAT	TCGTACGCTACTGCCACCAA	ACGGTTAGCTTCACGACT
PSN2	86	CTAAAAACGGCCCCTAACTAACG	GCCCCTAGTTCGTCGTGTGT	TTGCCCGCTAGATTAGTCCCCCGTT
PSB1	66	TGATTCCGATGACTTCGTAGGTT	GCTAATCGTAAGTGACGCTTGGA	TAGCTCAAGCCGCTCG
SPCN	86	CTGCCCGCAATGCTCTTT	ATTACCACTGGACCGTCACAGA	ACAGTTGCGAACCAAGGTCTCCCG
