# Supplementary material for: Genotype-Independent Transformation and Genome Editing of Brassica napus Using a Novel Explant Material
Source: Front Plant Sci. 2020 Oct 8;11:579524. doi: 10.3389/fpls.2020.579524 (PMC7578431; doi:10.3389/fpls.2020.579524)
Supplement: Supplementary file 6 [file Table_4.xlsx]

## Sheet: Table 4 A & C genome
Supplementary Table S4: Allele report of ten T0 canola plants sequence analyzed. Predicted cut site shown in green, modifications to WT sequence are indicated in pink, dot represents deletion, insertion is shown as letter in upper case
WT site	c	c	t	t	c	c	c	a	t	g	g	t	t	t	t	a	a	a	g	t	c	c	g	c	g	c	t	a	g	a	c	c	t	t	g	a	t	c	t	t	c	t	c	g	a	g	a	t	c
T0 Plant
1	c	c	t	t	c	c	c	a	t	g	g	t	t	t	t	a	a	a	g	t	c	c	g	c	g	c	t	a	g	a	c	c	t	t	g	a	t	c	t	t	c	t	c	g	a	g	a	t	c
2	c	c	t	t	c	c	c	a	t	g	g	t	t	t	t	a	a	a	g	t	c	c	g	c	g	c	t	a	g	a	c	c	t	t	g	a	t	c	t	t	c	t	c	g	a	g	a	t	c
2.1	c	c	t	t	c	c	c	a	t	g	g	t	t	t	t	a	a	a	g	t	c	c	g	c	g	c	.	a	g	a	c	c	t	t	g	a	t	c	t	t	c	t	c	g	a	g	a	t	c
2.2	c	c	t	t	c	c	c	a	t	g	g	t	t	t	t	a	a	a	g	t	c	c	g	c	g	c	.	.	g	a	c	c	t	t	g	a	t	c	t	t	c	t	c	g	a	g	a	t	c
3.1	c	c	t	t	c	c	c	a	t	g	g	t	t	t	t	a	a	a	g	t	c	c	g	c	g	c	.	.	g	a	c	c	t	t	g	a	t	c	t	t	c	t	c	g	a	g	a	t	c
3.2	c	c	t	t	c	c	c	a	t	g	g	t	t	t	t	a	a	a	g	t	c	c	g	c	g	c	.	a	g	a	c	c	t	t	g	a	t	c	t	t	c	t	c	g	a	g	a	t	c
4	c	c	t	t	c	c	c	a	t	g	g	t	t	t	t	a	a	a	g	t	c	c	g	c	g	c	t	a	g	a	c	c	t	t	g	a	t	c	t	t	c	t	c	g	a	g	a	t	c
4.1	c	c	t	t	c	c	c	a	t	g	g	t	t	t	t	a	a	a	g	t	c	c	g	c	g	c	.	.	.	a	c	c	t	t	g	a	t	c	t	t	c	t	c	g	a	g	a	t	c
4.2	c	c	t	t	c	c	c	a	t	g	g	t	t	t	t	a	a	a	g	t	c	c	g	c	g	c	.	a	g	a	c	c	t	t	g	a	t	c	t	t	c	t	c	g	a	g	a	t	c
4.3	c	c	t	t	c	c	c	a	t	g	g	t	t	t	t	a	a	a	g	t	c	c	g	c	g	c	.	.	g	a	c	c	t	t	g	a	t	c	t	t	c	t	c	g	a	g	a	t	c
5	c	c	t	t	c	c	c	a	t	g	g	t	t	t	t	a	a	a	g	t	c	c	g	c	g	c	t	a	g	a	c	c	t	t	g	a	t	c	t	t	c	t	c	g	a	g	a	t	c
6	c	c	t	t	c	c	c	a	t	g	g	t	t	t	t	a	a	a	g	t	c	c	g	c	g	c	t	a	g	a	c	c	t	t	g	a	t	c	t	t	c	t	c	g	a	g	a	t	c
6.1	c	c	t	t	c	c	c	a	t	g	g	t	t	t	t	a	a	a	g	t	c	c	g	c	g	c	.	a	g	a	c	c	t	t	g	a	t	c	t	t	c	t	c	g	a	g	a	t	c
6.2	c	c	t	t	c	c	c	a	t	g	g	t	t	t	t	a	a	a	g	t	c	c	g	c	g	c	t	aA	g	a	c	c	t	t	g	a	t	c	t	t	c	t	c	g	a	g	a	t	c
6.3	c	c	t	t	c	c	c	a	t	g	g	t	t	t	t	a	a	a	g	t	c	c	g	c	g	c	.	.	g	a	c	c	t	t	g	a	t	c	t	t	c	t	c	g	a	g	a	t	c
6.4	c	c	t	t	c	c	c	a	t	g	g	t	t	t	t	a	a	a	g	t	c	c	g	c	g	c	tT	a	g	a	c	c	t	t	g	a	t	c	t	t	c	t	c	g	a	g	a	t	c
6.5	c	c	t	t	c	c	c	a	t	g	g	t	t	t	t	a	a	a	g	t	c	c	g	c	g	.	.	.	.	a	c	c	t	t	g	a	t	c	t	t	c	t	c	g	a	g	a	t	c
7	c	c	t	t	c	c	c	a	t	g	g	t	t	t	t	a	a	a	g	t	c	c	g	c	g	c	t	a	g	a	c	c	t	t	g	a	t	c	t	t	c	t	c	g	a	g	a	t	c
7.1	c	c	t	t	c	c	c	a	t	g	g	t	t	t	t	a	a	a	g	t	c	c	g	c	g	c	.	a	g	a	c	c	t	t	g	a	t	c	t	t	c	t	c	g	a	g	a	t	c
7.2	c	c	t	t	c	c	c	a	t	g	g	t	t	t	t	a	a	a	g	t	c	c	g	c	g	c	.	.	g	a	c	c	t	t	g	a	t	c	t	t	c	t	c	g	a	g	a	t	c
7.3	c	c	t	t	c	c	c	a	t	g	g	t	t	t	t	a	a	a	g	t	c	c	g	c	g	c	.	.	.	a	c	c	t	t	g	a	t	c	t	t	c	t	c	g	a	g	a	t	c
7.4	c	c	t	t	c	c	c	a	t	g	g	t	t	t	t	a	a	a	g	t	c	c	g	c	g	c	tT	a	g	a	c	c	t	t	g	a	t	c	t	t	c	t	c	g	a	g	a	t	c
8	c	c	t	t	c	c	c	a	t	g	g	t	t	t	t	a	a	a	g	t	c	c	g	c	g	c	t	a	g	a	c	c	t	t	g	a	t	c	t	t	c	t	c	g	a	g	a	t	c
9	c	c	t	t	c	c	c	a	t	g	g	t	t	t	t	a	a	a	g	t	c	c	g	c	g	c	t	a	g	a	c	c	t	t	g	a	t	c	t	t	c	t	c	g	a	g	a	t	c
9.1	c	c	t	t	c	c	c	a	t	g	g	t	t	t	t	a	a	a	g	t	c	c	g	c	g	c	.	a	g	a	c	c	t	t	g	a	t	c	t	t	c	t	c	g	a	g	a	t	c
9.2	c	c	t	t	c	c	c	a	t	g	g	t	t	t	t	a	a	a	g	t	c	c	g	c	g	c	.	.	g	a	c	c	t	t	g	a	t	c	t	t	c	t	c	g	a	g	a	t	c
10	c	c	t	t	c	c	c	a	t	g	g	t	t	t	t	a	a	a	g	t	c	c	g	c	g	c	t	a	g	a	c	c	t	t	g	a	t	c	t	t	c	t	c	g	a	g	a	t	c
10.1	c	c	t	t	c	c	c	a	t	g	g	t	t	t	t	a	a	a	g	t	c	c	g	c	g	c	.	a	g	a	c	c	t	t	g	a	t	c	t	t	c	t	c	g	a	g	a	t	c
10.2	c	c	t	t	c	c	c	a	t	g	g	t	t	t	t	a	a	a	g	t	c	c	g	c	g	c	.	.	g	a	c	c	t	t	g	a	t	c	t	t	c	t	c	g	a	g	a	t	c
10.3	c	c	t	t	c	c	c	a	t	g	g	t	t	t	t	a	a	a	g	t	c	c	g	c	g	.	.	.	.	a	c	c	t	t	g	a	t	c	t	t	c	t	c	g	a	g	a	t	c
[truncated: 6 more columns]
