# Supplementary material for: Genotype-Independent Transformation and Genome Editing of Brassica napus Using a Novel Explant Material
Source: Front Plant Sci. 2020 Oct 8;11:579524. doi: 10.3389/fpls.2020.579524 (PMC7578431; doi:10.3389/fpls.2020.579524)
Supplement: Supplementary file 7 [file Table_5.xlsx]

## Sheet: Table 5 T1 segregation data
Supplementary Table S5. Segregation analysis of T1 events from genotype 4PYZE50B transformed with RV008033. Pearson's Chi Square analysis performed for 3:1 or 15:1 segregation
T1 segregation classes	Transgene+ plants	Null plants	Χ2
			p-value
Class 1 (3:1)	27	8	0.77
Class 2 (3:1)	42	46	0.0001
Class 3 (15:1)	135	11	0.24
